# Supplementary material for: An independent evaluation in a CRC patient cohort of microbiome 16S rRNA sequence analysis methods: OTU clustering, DADA2, and Deblur
Source: Front Microbiol. 2023 Jul 25;14:1178744. doi: 10.3389/fmicb.2023.1178744 (PMC10408458; doi:10.3389/fmicb.2023.1178744)
Supplement: Supplementary Table S1 — The reads were obtained per sample. [file Table_1.xlsx]

## Sheet: TableS1
TableS1 The reads were obtained per sample
sampleID	Raw_number	OTU_filtered(non-chimeras)	DADA2_filtered(non-chimeras)	Deblur(reads-hit-reference)	Group
CRC_1	35508	35077	32076	18024	CRC
CRC_2	21370	20983	17838	8667	CRC
CRC_3	31734	30690	24186	13011	CRC
CRC_4	31912	30470	24741	12075	CRC
CRC_5	33584	33243	30009	18288	CRC
CRC_6	48875	48120	39081	17809	CRC
CRC_7	35123	34528	25083	10015	CRC
CRC_8	27958	27163	23202	14293	CRC
CRC_9	41364	41068	37059	21584	CRC
CRC_10	32137	31667	28024	17357	CRC
CRC_11	23122	22089	18956	11826	CRC
CRC_12	45223	44278	37591	22350	CRC
CRC_13	32792	30890	24612	12983	CRC
CRC_14	30391	29468	20416	8067	CRC
CRC_15	40038	37639	35017	20672	CRC
CRC_16	35638	33722	24286	9802	CRC
CRC_17	31705	30217	21646	10080	CRC
CRC_18	36649	35361	26484	13508	CRC
CRC_19	28223	27620	21193	10451	CRC
CRC_20	20999	20500	15243	6973	CRC
CRC_21	31197	29089	23456	10580	CRC
CRC_22	22222	21517	15930	7479	CRC
CRC_23	32259	31605	24085	11713	CRC
CRC_24	30630	29710	22535	9459	CRC
CRC_25	25350	24500	18363	8693	CRC
CRC_26	23686	21746	17061	8003	CRC
CRC_27	51519	49772	33269	13202	CRC
CRC_28	54866	53940	42075	18367	CRC
CRC_29	41346	39991	30535	14056	CRC
CRC_30	32299	31616	25744	13296	CRC
CRC_31	21232	20850	17010	9238	CRC
CRC_32	40919	40020	35808	16024	CRC
CRC_33	27851	25786	20983	8975	CRC
CRC_34	36728	36410	25716	11817	CRC
CRC_35	24124	23658	20209	12193	CRC
CRC_36	46321	45533	33383	14511	CRC
CRC_37	23775	22399	12673	8804	CRC
CRC_38	24833	24156	19959	8983	CRC
CRC_39	34204	31902	27575	10081	CRC
CRC_40	32637	30852	25567	12744	CRC
CRC_41	40793	39788	35270	12415	CRC
CRC_42	45195	44531	32961	15498	CRC
CRC_43	55188	50138	47313	19707	CRC
CRC_44	30236	27459	22269	8364	CRC
CRC_45	39021	36488	32888	14707	CRC
CRC_46	22208	21969	17422	11541	CRC
CRC_47	28112	23585	20047	7501	CRC
CRC_48	45742	45357	38130	22236	CRC
CRC_49	28204	26638	22346	7855	CRC
CRC_50	30014	28152	22959	8995	CRC
CRC_51	55228	54937	46376	22694	CRC
CRC_52	34382	33070	27168	11356	CRC
CRC_53	36119	34657	28509	12007	CRC
CRC_54	46375	20357	32322	13764	CRC
CRC_55	41771	40928	34086	15484	CRC
CRC_56	36264	33497	28537	11972	CRC
CRC_57	32083	31846	28767	20028	CRC
CRC_58	39123	37992	31751	13856	CRC
CRC_59	36543	34223	29680	13086	CRC
CRC_60	27795	26163	22359	9761	CRC
CRC_61	25206	23827	15819	8395	CRC
CRC_62	32880	30867	26114	10963	CRC
CRC_63	28825	28313	24174	11017	CRC
CRC_64	32783	31855	27186	10343	CRC
CRC_65	24301	23558	19899	9470	CRC
CRC_66	39555	37816	32299	11800	CRC
CRC_67	35248	31772	27011	10587	CRC
CRC_68	28564	28127	23751	14088	CRC
CRC_69	37277	36707	30193	12679	CRC
CRC_70	55664	55287	44844	21655	CRC
CRC_71	37044	35279	29670	13337	CRC
CRC_72	48643	48058	42234	15827	CRC
CRC_73	60119	58655	49155	21362	CRC
CRC_74	40155	38206	31268	12311	CRC
CRC_75	22743	21230	13991	4421	CRC
CRC_76	33491	31794	22745	6858	CRC
CRC_77	32084	31299	28869	21154	CRC
CRC_78	33797	32841	28919	18069	CRC
CRC_79	20857	19914	15431	3794	CRC
CRC_80	23971	23221	19383	5275	CRC
CRC_81	26408	24928	20683	4884	CRC
CRC_82	25947	25287	20706	4793	CRC
CRC_83	28801	28183	23348	6488	CRC
CRC_84	25570	24885	20396	4997	CRC
CRC_85	28562	27805	21366	5838	CRC
CRC_86	23798	22676	17801	4198	CRC
CRC_87	20816	18904	13976	2209	CRC
CRC_88	39644	39373	35149	21182	CRC
CRC_89	24967	24066	19273	4309	CRC
CRC_90	22502	21356	17538	4411	CRC
CRC_91	26253	25103	21199	6644	CRC
CRC_92	22698	21330	17678	4168	CRC
CRC_93	22501	21015	17525	4249	CRC
CRC_94	35707	34285	27203	6305	CRC
CRC_95	20002	19024	12079	2370	CRC
CRC_96	31313	29749	23135	5474	CRC
CRC_97	23703	22854	18175	3950	CRC
CRC_98	22870	21893	16700	3914	CRC
CRC_99	39504	38011	29118	15096	CRC
CRC_100	33909	30052	25894	6380	CRC
CRC_101	27244	26227	20910	5143	CRC
CRC_102	31751	30232	25081	5617	CRC
CRC_103	30251	28932	23542	5456	CRC
CRC_104	24727	23602	20038	4560	CRC
CRC_105	25021	24120	20300	5117	CRC
CRC_106	26930	26110	21755	5322	CRC
CRC_107	26438	23808	21181	5174	CRC
CRC_108	23331	22421	16514	3098	CRC
CRC_109	29029	26818	21858	5388	CRC
CRC_110	22383	21595	17049	3966	CRC
CRC_111	28864	26811	21007	4979	CRC
CRC_112	27461	26305	20562	4611	CRC
CRC_113	43695	41869	32442	8200	CRC
CRC_114	26909	25847	20664	4707	CRC
CRC_115	21530	19868	15732	3660	CRC
CRC_116	25668	24357	19246	4793	CRC
CRC_117	25557	24701	19061	4188	CRC
CRC_118	27608	25794	20814	4876	CRC
CRC_119	28119	26595	21600	5259	CRC
CRC_120	26822	26459	19982	11662	CRC
CRC_121	33460	32179	27503	15631	CRC
CRC_122	28844	28274	24203	12967	CRC
CRC_123	40724	39367	35481	21357	CRC
CRC_124	23439	23049	19525	12035	CRC
CRC_125	22658	22420	20653	13156	CRC
CRC_126	29966	29778	27161	17993	CRC
CRC_127	21799	21462	18822	9692	CRC
CRC_128	27576	27378	24544	15582	CRC
CRC_129	32137	31667	28024	17357	CRC
CRC_130	35355	34938	30480	18906	CRC
CRC_131	24655	24171	18766	9834	CRC
CRC_132	31780	30142	28569	17868	CRC
CRC_133	25135	24973	21793	11846	CRC
CRC_134	32032	31807	27893	16932	CRC
CRC_135	31598	30803	27013	17026	CRC
CRC_136	32061	31539	28614	18915	CRC
CRC_137	43958	42833	37362	19966	CRC
CRC_138	30826	30353	27451	17453	CRC
CRC_139	32579	32205	27188	16556	CRC
CRC_140	28708	28407	25025	15283	CRC
CRC_141	33863	33650	30193	18305	CRC
CRC_142	20028	18674	16601	9584	CRC
CRC_143	54702	53539	48288	29631	CRC
CRC_144	43417	42496	37901	21496	CRC
CRC_145	20408	20248	18266	12165	CRC
CRC_146	28236	27511	23043	13883	CRC
CRC_147	26909	26508	23309	12499	CRC
CRC_148	26436	26054	23645	14877	CRC
CRC_149	33829	33439	29591	16911	CRC
CRC_150	34024	33586	28993	18636	CRC
CRC_151	21515	21396	18987	12675	CRC
CRC_152	30915	30008	26040	15647	CRC
CRC_153	24297	23689	20730	11159	CRC
CRC_154	28754	28162	24238	14852	CRC
CRC_155	57559	57175	51295	31823	CRC
CRC_156	31005	30518	25525	14703	CRC
CRC_157	25364	24690	19934	12269	CRC
CRC_158	23305	22860	19485	12361	CRC
CRC_159	33721	33508	27414	16738	CRC
CRC_160	29527	28434	25054	15783	CRC
CRC_161	34531	34225	28243	15523	CRC
CRC_162	22848	21879	18375	9689	CRC
CRC_163	31844	31610	26961	17604	CRC
CRC_164	42193	41701	34707	21705	CRC
CRC_165	28846	27774	24217	14467	CRC
CRC_166	21370	20983	17838	8667	CRC
CRC_167	29684	29340	23554	13146	CRC
CRC_168	39238	38476	30074	15125	CRC
CRC_169	35619	33455	28425	15541	CRC
CRC_170	33414	32548	26457	15603	CRC
CRC_171	28656	28264	24292	14847	CRC
CRC_172	28795	28198	24003	14917	CRC
CRC_173	28007	26745	23186	12681	CRC
CRC_174	32083	31846	28767	20028	CRC
CRC_175	41987	40820	30181	14223	CRC
CRC_176	33584	33243	30009	18288	CRC
CRC_177	61980	60289	45643	23983	CRC
CRC_178	33457	32604	27118	14090	CRC
CRC_179	23754	23248	16714	8723	CRC
CRC_180	23359	22967	19044	10041	CRC
CRC_181	24959	24620	21353	12836	CRC
CRC_182	21667	21064	16358	7613	CRC
CRC_183	50732	49479	37675	18505	CRC
CRC_184	22658	22420	20653	13156	CRC
Control_1	22261	21616	18494	8546	Control
Control_2	22334	21939	17281	11014	Control
Control_3	22417	21824	18745	11419	Control
Control_4	22420	22284	19188	13046	Control
Control_5	22697	22576	20582	11555	Control
Control_6	22991	22239	11438	2233	Control
Control_7	23082	21014	19889	12276	Control
Control_8	23147	21941	19399	9856	Control
Control_9	23204	22703	19015	11177	Control
Control_10	23303	22672	16567	5921	Control
Control_11	23363	22669	19905	12182	Control
Control_12	23420	23014	19615	11850	Control
Control_13	23468	22725	19241	8985	Control
Control_14	24097	23673	19935	8125	Control
Control_15	24220	24076	21507	13779	Control
Control_16	24373	23739	21793	13279	Control
Control_17	24431	24245	18267	11001	Control
Control_18	24888	24137	20394	9396	Control
Control_19	25005	24250	17257	5120	Control
Control_20	25039	24287	20555	7813	Control
Control_21	25171	24315	19391	9387	Control
Control_22	25701	25461	22792	13036	Control
Control_23	25734	24988	16157	5094	Control
Control_24	25921	24873	21847	8718	Control
Control_25	26233	25896	21642	10799	Control
Control_26	26257	25596	18471	6485	Control
Control_27	26323	25582	21916	12606	Control
Control_28	26476	26144	22019	13605	Control
Control_29	26530	26047	22253	10775	Control
Control_30	26582	26383	21934	13643	Control
Control_31	26607	24855	21811	10323	Control
Control_32	26779	25060	21008	8199	Control
Control_33	27187	26670	21720	10459	Control
Control_34	27267	25879	20401	8770	Control
Control_35	27426	25777	22085	12994	Control
Control_36	27508	26944	22430	11422	Control
Control_37	27545	26743	22714	9559	Control
Control_38	27769	26574	23236	9761	Control
Control_39	27954	27484	24092	14122	Control
Control_40	27975	27365	23696	9356	Control
Control_41	28137	27734	22524	9951	Control
Control_42	28199	27178	22853	10984	Control
Control_43	28218	26833	17536	4712	Control
Control_44	28847	27859	25640	14843	Control
Control_45	28856	27155	23105	9601	Control
Control_46	29102	26911	21602	9928	Control
Control_47	29129	28877	25248	17227	Control
Control_48	29312	28997	26426	19012	Control
Control_49	29481	28548	25127	14227	Control
Control_50	29665	28746	21384	7574	Control
Control_51	29737	29487	23992	13222	Control
Control_52	30089	27214	24715	10080	Control
Control_53	30223	29881	26351	16710	Control
Control_54	30479	29940	24474	9818	Control
Control_55	31141	30136	20051	5581	Control
Control_56	31237	31007	27833	19496	Control
Control_57	31305	30728	25485	9072	Control
Control_58	31316	29941	28016	17190	Control
Control_59	31573	30700	25225	8644	Control
Control_60	31782	31054	16604	3496	Control
Control_61	32098	31230	24731	10757	Control
Control_62	32297	31666	26992	9919	Control
Control_63	33154	32160	26699	10729	Control
Control_64	33263	32289	20510	4736	Control
Control_65	33348	33127	29578	17585	Control
Control_66	33380	32688	27580	15362	Control
Control_67	33384	32462	23809	8087	Control
Control_68	33543	33270	28931	18683	Control
Control_69	33622	32133	23784	7792	Control
Control_70	33729	33547	29604	19424	Control
Control_71	33882	33409	29591	20736	Control
Control_72	34307	32413	29421	10385	Control
Control_73	35608	34962	28750	13665	Control
Control_74	35784	34726	29508	10000	Control
Control_75	35829	35147	30219	14280	Control
Control_76	36121	35291	23867	5679	Control
Control_77	36452	33127	19854	2675	Control
Control_78	36482	35908	31441	17995	Control
Control_79	36588	36254	32401	18206	Control
Control_80	36886	36084	31161	16046	Control
Control_81	37309	35507	22728	5344	Control
Control_82	37913	36776	33323	14060	Control
Control_83	38116	36864	29809	11687	Control
Control_84	38340	36876	34113	19143	Control
Control_85	38565	37203	31188	16402	Control
Control_86	38858	37797	29730	12904	Control
Control_87	38950	35522	31043	12684	Control
Control_88	38956	37016	27155	8410	Control
Control_89	39156	38671	34169	19246	Control
Control_90	39229	38815	34282	18659	Control
Control_91	40022	39581	32063	17228	Control
Control_92	40145	39019	25382	7967	Control
Control_93	40334	39997	32123	12614	Control
Control_94	41014	40303	34710	14705	Control
Control_95	41279	40595	35476	18619	Control
Control_96	41457	40562	21711	4626	Control
Control_97	41947	40703	32626	17203	Control
Control_98	42195	40958	37302	21906	Control
Control_99	42998	42111	27715	9136	Control
Control_100	43766	41741	27958	8098	Control
Control_101	44432	43595	39374	24532	Control
Control_102	45781	45298	39421	22808	Control
Control_103	46074	45597	38337	18831	Control
Control_104	46374	44991	32159	11718	Control
Control_105	46778	46253	37880	16662	Control
Control_106	46811	45483	31255	11207	Control
Control_107	50778	49151	41186	22733	Control
Control_108	51559	49778	41029	21830	Control
Control_109	51772	50207	44262	18274	Control
Control_110	52471	51838	40338	16144	Control
Control_111	53192	51483	42322	16141	Control
Control_112	53359	52111	44246	19186	Control
Control_113	53768	52878	46967	29818	Control
Control_114	53898	52347	41253	15223	Control
Control_115	54134	53144	48097	24841	Control
Control_116	55097	53544	44854	20599	Control
Control_117	55778	55030	47580	26457	Control
Control_118	56169	54937	48738	17159	Control
Control_119	56418	55302	46012	17059	Control
Control_120	56654	55163	48491	23594	Control
Control_121	56707	54648	41673	17012	Control
Control_122	56811	54859	43853	20802	Control
Control_123	56968	54933	46193	26568	Control
Control_124	57136	56275	47075	19962	Control
Control_125	57442	56845	49697	26793	Control
Control_126	57906	56393	46166	19904	Control
Control_127	58150	57064	51248	27076	Control
Control_128	58772	58084	48868	19051	Control
Control_129	59226	57337	35720	9204	Control
Control_130	59252	57600	51462	21633	Control
Control_131	59636	57664	47788	23378	Control
Control_132	60752	59590	52481	25469	Control
Control_133	60831	59937	50524	24857	Control
Control_134	61010	59699	53195	27837	Control
Control_135	61310	54418	53832	29426	Control
Control_136	61330	60945	30153	3018	Control
Control_137	61334	60685	52538	29888	Control
Control_138	61574	60171	51295	22902	Control
Control_139	61700	61006	52893	24276	Control
Control_140	62182	60681	53897	26960	Control
Control_141	62256	61621	54936	26831	Control
Control_142	62398	61251	52799	25405	Control
Control_143	62780	62159	51407	21765	Control
Control_144	62900	62478	50634	24322	Control
Control_145	63194	62072	55374	30213	Control
Control_146	63216	62196	54539	23620	Control
Control_147	63374	63041	55217	24386	Control
Control_148	63546	62365	55203	27208	Control
Control_149	63581	62821	56435	30875	Control
Control_150	63608	62798	55510	31419	Control
Control_151	63876	63444	48895	16871	Control
Control_152	64027	60938	49991	24525	Control
Control_153	64463	63365	56997	21719	Control
Control_154	64608	62033	51370	25663	Control
Control_155	64812	64583	55474	30656	Control
Control_156	66702	65775	56658	30317	Control
Control_157	67198	66851	37689	9296	Control
Control_158	68291	68098	43037	11499	Control
Control_159	68660	68413	49466	14440	Control
Control_160	69099	67117	59952	36664	Control
Control_161	69917	67117	60601	31928	Control
Control_162	70559	70394	64185	33025	Control
Control_163	70770	70556	64872	45471	Control
Control_164	71826	71182	62122	33875	Control
Control_165	73503	73151	66365	40140	Control
Control_166	73530	73275	66530	33503	Control
Control_167	79186	79025	71155	45270	Control
Control_168	101806	95967	76523	35728	Control
Control_169	103956	97424	74133	29333	Control
Control_170	148340	144076	118257	54234	Control
Control_171	149857	144807	119190	53931	Control
Control_172	157746	147729	132277	76242	Control
Control_173	162896	157997	133496	71796	Control
Control_174	177475	172166	143517	75670	Control
