# Supplementary material for: An independent evaluation in a CRC patient cohort of microbiome 16S rRNA sequence analysis methods: OTU clustering, DADA2, and Deblur
Source: Front Microbiol. 2023 Jul 25;14:1178744. doi: 10.3389/fmicb.2023.1178744 (PMC10408458; doi:10.3389/fmicb.2023.1178744)
Supplement: Supplementary Table S2 — The number of genera from venn analysis among three methods. [file Table_2.xlsx]

## Sheet: TableS2
TableS2 The number of genera from venn analysis among three methods.
Venn_group	Venn_num	Significant_num	DADA2_enriched_num	Deblur_enriched_num	OTU-clustering_enriched_num
OTU-clustering_DADA2_Deblur	429	71	2	7	62
DADA2_OTU	163	4	-	-	4
DADA2_Deblur	14	0	-	-	-
