# Supplementary material for: An independent evaluation in a CRC patient cohort of microbiome 16S rRNA sequence analysis methods: OTU clustering, DADA2, and Deblur
Source: Front Microbiol. 2023 Jul 25;14:1178744. doi: 10.3389/fmicb.2023.1178744 (PMC10408458; doi:10.3389/fmicb.2023.1178744)
Supplement: Supplementary Table S3 — Kruskal–Wallis analysis of genera detected by three methods. [file Table_3.XLSX]

## Sheet: TableS3
TableS3 Kruskal−Wallis analysis of genera detected by three methods.
ID	OTU-clustering_mean	DADA2_mean	Deblur_mean	OTU-clustering_Rank_mean	DADA2_Rank_mean	Deblur_Rank_mean	kruskal pvalue	kruskal adjust(fdr)	Enriched_group
k__Bacteria;__;__;__;__;__	1.1645e-05	7.99852e-05	7.82648e-05	523.188	568.506	538.807	6.64738e-05	0.00179479	Deblur
k__Bacteria;p__Acidobacteriota;c__Vicinamibacteria;o__Vicinamibacterales;f__Vicinamibacteraceae;g__Vicinamibacteraceae	3.27627e-06	1.44638e-06	1.78943e-07	557.472	539.528	533.5	0.000101053	0.00226556	OTU-clustering
k__Bacteria;p__Actinobacteriota;c__Acidimicrobiia;o__Microtrichales;f__uncultured;g__uncultured	0.000113661	0.000110855	0.000110609	580.436	525.133	524.931	0.000102023	0.00226556	OTU-clustering
k__Bacteria;p__Actinobacteriota;c__Actinobacteria;o__Actinomycetales;f__Actinomycetaceae;g__Actinomyces	0.000502305	0.000671641	0.000425165	580.119	555.89	494.492	0.000296397	0.00502497	OTU-clustering
k__Bacteria;p__Actinobacteriota;c__Actinobacteria;o__Actinomycetales;f__Actinomycetaceae;g__F0332	4.56157e-06	2.93741e-06	1.93043e-06	557.917	538.547	534.036	0.00080985	0.0115761	OTU-clustering
k__Bacteria;p__Actinobacteriota;c__Actinobacteria;o__Bifidobacteriales;f__Bifidobacteriaceae;g__Scardovia	1.83422e-05	1.76417e-05	1.90789e-05	559.912	535.184	535.405	0.0100722	0.0752806	OTU-clustering
k__Bacteria;p__Actinobacteriota;c__Actinobacteria;o__Micrococcales;f__Intrasporangiaceae;__	4.02732e-06	4.68055e-06	3.08358e-06	551.398	541.057	538.046	0.0358734	0.187571	OTU-clustering
k__Bacteria;p__Actinobacteriota;c__Actinobacteria;o__Micrococcales;f__Micrococcaceae;g__Arthrobacter	9.91557e-06	9.98339e-06	2.25613e-06	564.994	541.934	523.572	9.33571e-06	0.000309352	OTU-clustering
k__Bacteria;p__Actinobacteriota;c__Actinobacteria;o__Propionibacteriales;f__Nocardioidaceae;g__Aeromicrobium	3.20141e-06	2.19623e-06	2.49184e-06	551.885	540.035	538.58	0.0372014	0.192339	OTU-clustering
k__Bacteria;p__Actinobacteriota;c__Coriobacteriia;o__Coriobacteriales;f__Atopobiaceae;g__Atopobium	0.000152801	0.000166353	0.0001482	586.044	535.011	509.445	0.000218451	0.00408335	OTU-clustering
k__Bacteria;p__Actinobacteriota;c__Coriobacteriia;o__Coriobacteriales;f__Atopobiaceae;g__Olsenella	0.000154372	0.000173229	0.000172519	564.122	541.844	524.535	0.0117891	0.0810779	OTU-clustering
k__Bacteria;p__Actinobacteriota;c__Coriobacteriia;o__Coriobacteriales;f__Coriobacteriaceae;g__Collinsella	0.00782978	0.0078015	0.00755753	573.365	539.151	517.985	0.0446003	0.216758	OTU-clustering
k__Bacteria;p__Actinobacteriota;c__Coriobacteriia;o__Coriobacteriales;f__Coriobacteriales_Incertae_Sedis;g__Raoultibacter	2.57764e-05	2.69713e-05	2.47377e-05	565.517	538.354	526.63	0.00100763	0.0133557	OTU-clustering
k__Bacteria;p__Actinobacteriota;c__Coriobacteriia;o__Coriobacteriales;f__Eggerthellaceae;__	1.95826e-05	2.80633e-05	1.45923e-05	551.34	550.117	529.043	0.00118539	0.0151605	OTU-clustering
k__Bacteria;p__Actinobacteriota;c__Coriobacteriia;o__Coriobacteriales;f__Eggerthellaceae;g__Enterorhabdus	8.638e-05	8.72496e-05	9.26269e-05	561.49	539.605	529.405	0.00220545	0.023301	OTU-clustering
k__Bacteria;p__Actinobacteriota;c__Coriobacteriia;o__Coriobacteriales;f__Eggerthellaceae;g__Gordonibacter	0.000155342	0.000162961	0.000183955	572.514	533.547	524.439	0.017994	0.110684	OTU-clustering
k__Bacteria;p__Bacteroidota;c__Bacteroidia;o__Bacteroidales;__;__	5.06689e-06	1.48803e-05	1.37495e-06	539.988	555.026	535.486	0.00154894	0.0182126	DADA2
k__Bacteria;p__Bacteroidota;c__Bacteroidia;o__Bacteroidales;f__Prevotellaceae;g__Prevotella	0.00502128	0.00483636	0.00495056	571.724	542.069	516.707	0.0101387	0.0752806	OTU-clustering
k__Bacteria;p__Bacteroidota;c__Bacteroidia;o__Bacteroidales;f__Prevotellaceae;g__Prevotella_9	0.0218794	0.0210344	0.0189681	579.16	531.634	519.706	0.00791541	0.0613865	OTU-clustering
k__Bacteria;p__Bacteroidota;c__Bacteroidia;o__Bacteroidales;f__Tannerellaceae;g__Parabacteroides	0.00656748	0.0120474	0.0116968	499.963	568.843	561.695	0.00488589	0.0424025	Deblur
k__Bacteria;p__Bacteroidota;c__Bacteroidia;o__Chitinophagales;f__Chitinophagaceae;g__Flavisolibacter	4.72055e-06	1.71898e-06	1.16113e-06	559.883	537.547	533.07	8.12229e-05	0.00204177	OTU-clustering
k__Bacteria;p__Campylobacterota;c__Campylobacteria;o__Campylobacterales;f__Campylobacteraceae;g__Campylobacter	6.56073e-05	8.23276e-05	7.5193e-05	558.566	546.215	525.718	0.0159369	0.102814	OTU-clustering
k__Bacteria;p__Cyanobacteria;c__Cyanobacteriia;__;__;__	1.9284e-06	9.13819e-07	2.07952e-07	549.486	542.007	539.007	0.0380363	0.194221	OTU-clustering
k__Bacteria;p__Cyanobacteria;c__Cyanobacteriia;o__Cyanobacteriales;__;__	0.000515751	0.000467372	0.000480427	608.413	511.896	510.191	6.25154e-15	9.11475e-13	OTU-clustering
k__Bacteria;p__Firmicutes;c__Bacilli;o__Bacillales;f__Bacillaceae;g__Bacillus	4.29252e-05	4.43661e-05	4.49067e-05	569.229	531.974	529.297	0.00244552	0.0251096	OTU-clustering
k__Bacteria;p__Firmicutes;c__Bacilli;o__Erysipelotrichales;f__Erysipelatoclostridiaceae;g__Coprobacillus	8.28563e-05	9.16384e-05	0.000111141	562	532.688	535.812	0.0487801	0.219286	OTU-clustering
k__Bacteria;p__Firmicutes;c__Bacilli;o__Erysipelotrichales;f__Erysipelatoclostridiaceae;g__Eggerthia	5.45193e-06	5.77099e-06	1.04167e-06	549.459	543.53	537.511	0.0402201	0.198111	OTU-clustering
k__Bacteria;p__Firmicutes;c__Bacilli;o__Erysipelotrichales;f__Erysipelotrichaceae;g__Dielma	3.0594e-05	4.24679e-05	2.88131e-05	554.664	543.206	532.63	0.038199	0.194221	OTU-clustering
k__Bacteria;p__Firmicutes;c__Bacilli;o__Erysipelotrichales;f__Erysipelotrichaceae;g__Erysipelotrichaceae_UCG-006	1.01967e-05	1.57839e-05	1.1289e-05	550.442	541.541	538.517	0.0388818	0.194958	OTU-clustering
k__Bacteria;p__Firmicutes;c__Bacilli;o__Erysipelotrichales;f__Erysipelotrichaceae;g__Holdemania	0.000156232	0.000178573	0.000181327	576.837	531.536	522.127	0.0127453	0.0868349	OTU-clustering
k__Bacteria;p__Firmicutes;c__Bacilli;o__Erysipelotrichales;f__Erysipelotrichaceae;g__Solobacterium	0.000498618	0.00056478	0.000619496	569.213	530.057	531.231	0.0189905	0.113476	OTU-clustering
k__Bacteria;p__Firmicutes;c__Bacilli;o__Exiguobacterales;f__Exiguobacteraceae;g__Exiguobacterium	3.20483e-06	2.25935e-06	1.315e-06	550.971	540.519	539.01	0.00854239	0.0655516	OTU-clustering
k__Bacteria;p__Firmicutes;c__Bacilli;o__Lactobacillales;__;__	0.000159054	0.000172092	0.000198084	568.626	524.233	537.641	0.00131096	0.0159282	OTU-clustering
k__Bacteria;p__Firmicutes;c__Bacilli;o__Lactobacillales;f__Aerococcaceae;g__Abiotrophia	2.63091e-05	2.61697e-05	2.70216e-05	570.724	532.834	526.942	0.00120943	0.0152013	OTU-clustering
k__Bacteria;p__Firmicutes;c__Bacilli;o__Lactobacillales;f__Carnobacteriaceae;g__Carnobacterium	2.69554e-06	1.17299e-06	1.58728e-06	552.445	539.025	539.03	0.00450178	0.0399344	OTU-clustering
k__Bacteria;p__Firmicutes;c__Bacilli;o__Lactobacillales;f__Carnobacteriaceae;g__Granulicatella	0.000883736	0.000980087	0.000969924	578.296	525.655	526.55	0.0231636	0.133421	OTU-clustering
k__Bacteria;p__Firmicutes;c__Bacilli;o__Lactobacillales;f__Lactobacillaceae;g__Weissella	0.00185948	0.0019919	0.00205094	564.105	535.122	531.273	0.0336381	0.181464	OTU-clustering
k__Bacteria;p__Firmicutes;c__Bacilli;o__Staphylococcales;f__Gemellaceae;g__Gemella	0.00366135	0.00373608	0.00392922	574.93	528.511	527.059	0.0475738	0.219286	OTU-clustering
k__Bacteria;p__Firmicutes;c__Bacilli;o__Staphylococcales;f__Staphylococcaceae;g__Staphylococcus	5.1859e-05	5.98155e-05	4.64679e-05	556.193	543.185	531.122	0.0114126	0.0809202	OTU-clustering
k__Bacteria;p__Firmicutes;c__Clostridia;__;__;__	7.70765e-05	3.70493e-05	4.2247e-06	592.051	546.722	491.727	1.9279e-15	3.51359e-13	OTU-clustering
k__Bacteria;p__Firmicutes;c__Clostridia;o__Christensenellales;f__Christensenellaceae;g__Christensenella	6.98705e-05	6.04594e-05	5.60947e-05	575.517	531.572	523.412	0.000105664	0.00226556	OTU-clustering
k__Bacteria;p__Firmicutes;c__Clostridia;o__Christensenellales;f__Christensenellaceae;g__uncultured	4.4505e-05	5.50514e-05	3.83724e-05	556.561	558.977	514.963	0.0035768	0.0338635	DADA2
k__Bacteria;p__Firmicutes;c__Clostridia;o__Clostridia;f__Gracilibacteraceae;g__Lutispora	5.27628e-06	3.73891e-06	3.53999e-06	553.428	540.017	537.055	0.0157525	0.102532	OTU-clustering
k__Bacteria;p__Firmicutes;c__Clostridia;o__Clostridia_UCG-014;f__Clostridia_UCG-014;g__Clostridia_UCG-014	0.00667455	0.0069237	0.00690436	577.436	534.199	518.865	0.0104716	0.0755886	OTU-clustering
k__Bacteria;p__Firmicutes;c__Clostridia;o__Clostridia_vadinBB60_group;f__Clostridia_vadinBB60_group;g__Clostridia_vadinBB60_group	0.000115753	0.000127444	0.000117014	557.431	548.358	524.711	0.0165809	0.106031	OTU-clustering
k__Bacteria;p__Firmicutes;c__Clostridia;o__Clostridiales;f__Clostridiaceae;g__Clostridium_sensu_stricto_8	1.06765e-05	8.34838e-06	1.02692e-05	560.341	535.691	534.468	0.00571249	0.0473228	OTU-clustering
k__Bacteria;p__Firmicutes;c__Clostridia;o__Lachnospirales;f__Defluviitaleaceae;g__Defluviitaleaceae_UCG-011	1.76079e-05	2.07898e-05	9.81653e-06	555.014	548.416	527.07	0.0146901	0.0989387	OTU-clustering
k__Bacteria;p__Firmicutes;c__Clostridia;o__Lachnospirales;f__Lachnospiraceae;g__Agathobacter	0.0273067	0.0208849	0.0226065	603.409	509.707	517.384	4.09506e-05	0.00129796	OTU-clustering
k__Bacteria;p__Firmicutes;c__Clostridia;o__Lachnospirales;f__Lachnospiraceae;g__Anaerostignum	1.57681e-05	1.57931e-05	2.00965e-05	561	538.37	531.13	0.00770007	0.0610147	OTU-clustering
k__Bacteria;p__Firmicutes;c__Clostridia;o__Lachnospirales;f__Lachnospiraceae;g__Butyrivibrio	0.000111551	0.000110778	0.000125387	550.439	541.536	538.525	0.0390451	0.194958	OTU-clustering
k__Bacteria;p__Firmicutes;c__Clostridia;o__Lachnospirales;f__Lachnospiraceae;g__CAG-56	0.000639783	0.00107767	0.000977486	578.518	520.981	531.001	0.0114332	0.0809202	OTU-clustering
k__Bacteria;p__Firmicutes;c__Clostridia;o__Lachnospirales;f__Lachnospiraceae;g__Catenibacillus	1.38877e-06	1.41551e-05	9.70421e-06	534.428	552.583	543.489	0.0232434	0.133421	Deblur
k__Bacteria;p__Firmicutes;c__Clostridia;o__Lachnospirales;f__Lachnospiraceae;g__Coprococcus	0.00757003	0.00681447	0.00723285	590.736	517.454	522.309	0.00182752	0.0201857	OTU-clustering
k__Bacteria;p__Firmicutes;c__Clostridia;o__Lachnospirales;f__Lachnospiraceae;g__GCA-900066575	0.00011927	0.000138243	0.000122783	576.028	521.108	533.365	0.00367281	0.0343266	OTU-clustering
k__Bacteria;p__Firmicutes;c__Clostridia;o__Lachnospirales;f__Lachnospiraceae;g__GCA-900066755	1.73744e-05	2.34061e-05	1.48913e-05	554.329	546.32	529.851	0.0477303	0.219286	OTU-clustering
k__Bacteria;p__Firmicutes;c__Clostridia;o__Lachnospirales;f__Lachnospiraceae;g__Lachnospiraceae_FCS020_group	0.000123461	0.000167001	0.000124011	575.565	534.039	520.896	0.0104725	0.0755886	OTU-clustering
k__Bacteria;p__Firmicutes;c__Clostridia;o__Lachnospirales;f__Lachnospiraceae;g__Lachnospiraceae_UCG-001	0.00057757	0.00066133	0.000541267	577.41	527.099	525.99	0.00334004	0.032904	OTU-clustering
k__Bacteria;p__Firmicutes;c__Clostridia;o__Lachnospirales;f__Lachnospiraceae;g__Lachnospiraceae_UCG-004	1.53877e-05	0.000754985	0.000529271	468.934	576.834	584.732	3.23928e-13	3.37347e-11	Deblur
k__Bacteria;p__Firmicutes;c__Clostridia;o__Lachnospirales;f__Lachnospiraceae;g__Marvinbryantia	1.91485e-05	2.27179e-05	1.33018e-05	573.257	530.351	526.892	8.30916e-06	0.000288447	OTU-clustering
k__Bacteria;p__Firmicutes;c__Clostridia;o__Lachnospirales;f__Lachnospiraceae;g__Oribacterium	6.72734e-05	7.35471e-05	6.54459e-05	579.699	526.354	524.448	0.000185579	0.00375798	OTU-clustering
k__Bacteria;p__Firmicutes;c__Clostridia;o__Lachnospirales;f__Lachnospiraceae;g__Shuttleworthia	5.18752e-05	7.3854e-05	5.85915e-05	561.522	537.485	531.493	0.00591637	0.0484611	OTU-clustering
k__Bacteria;p__Firmicutes;c__Clostridia;o__Lachnospirales;f__Lachnospiraceae;g__[Eubacterium]_fissicatena_group	8.99916e-05	7.62993e-05	8.5213e-05	598.072	507.064	525.365	3.85089e-07	1.75456e-05	OTU-clustering
k__Bacteria;p__Firmicutes;c__Clostridia;o__Lachnospirales;f__Lachnospiraceae;g__uncultured	0.0020733	0.00322798	0.00251503	509.511	574.627	546.362	0.0182195	0.110684	Deblur
k__Bacteria;p__Firmicutes;c__Clostridia;o__Oscillospirales;__;__	0.000103974	9.47604e-05	8.28147e-05	575.302	536.316	518.881	0.000205983	0.00395163	OTU-clustering
k__Bacteria;p__Firmicutes;c__Clostridia;o__Oscillospirales;f__Butyricicoccaceae;g__UCG-009	7.87033e-05	9.50145e-05	7.24579e-05	561.826	556.319	512.355	0.000455032	0.00705783	OTU-clustering
k__Bacteria;p__Firmicutes;c__Clostridia;o__Oscillospirales;f__Ethanoligenenaceae;g__Acetanaerobacterium	1.15348e-05	9.90166e-06	8.80988e-06	560.319	538.762	531.419	0.0102233	0.0752806	OTU-clustering
k__Bacteria;p__Firmicutes;c__Clostridia;o__Oscillospirales;f__Oscillospiraceae;__	0.000363852	0.000358204	0.00037296	573.692	536.128	520.68	0.00373854	0.0344987	OTU-clustering
k__Bacteria;p__Firmicutes;c__Clostridia;o__Oscillospirales;f__Oscillospiraceae;g__Intestinimonas	0.000117617	0.000125482	0.000129188	574.365	527.961	528.174	0.00339675	0.0330164	OTU-clustering
k__Bacteria;p__Firmicutes;c__Clostridia;o__Oscillospirales;f__Oscillospiraceae;g__Oscillospira	3.11687e-05	2.60795e-05	1.3734e-05	563.964	540.887	525.649	0.00169119	0.0192553	OTU-clustering
k__Bacteria;p__Firmicutes;c__Clostridia;o__Oscillospirales;f__Ruminococcaceae;__	7.40694e-05	7.86771e-05	5.08403e-05	605.337	530.126	495.037	2.10292e-12	1.70337e-10	OTU-clustering
k__Bacteria;p__Firmicutes;c__Clostridia;o__Oscillospirales;f__Ruminococcaceae;g__Anaerotruncus	0.000286755	0.000289369	0.000340571	588.778	516.291	525.431	0.000264842	0.00459691	OTU-clustering
k__Bacteria;p__Firmicutes;c__Clostridia;o__Oscillospirales;f__Ruminococcaceae;g__Candidatus_Soleaferrea	5.57055e-05	5.59551e-05	5.69638e-05	575.742	533.791	520.967	0.00454671	0.0399344	OTU-clustering
k__Bacteria;p__Firmicutes;c__Clostridia;o__Oscillospirales;f__Ruminococcaceae;g__Fournierella	4.84922e-05	5.42558e-05	4.75612e-05	556.388	542.286	531.826	0.0383646	0.194221	OTU-clustering
k__Bacteria;p__Firmicutes;c__Clostridia;o__Oscillospirales;f__Ruminococcaceae;g__Harryflintia	1.0685e-05	2.02357e-05	7.89988e-06	554.066	544.319	532.115	0.034184	0.181899	OTU-clustering
k__Bacteria;p__Firmicutes;c__Clostridia;o__Oscillospirales;f__Ruminococcaceae;g__Paludicola	7.99335e-05	5.15009e-05	5.44089e-05	576.648	530.316	523.536	0.000102744	0.00226556	OTU-clustering
k__Bacteria;p__Firmicutes;c__Clostridia;o__Oscillospirales;f__Ruminococcaceae;g__Phocea	8.01025e-05	8.9211e-05	9.54403e-05	567.488	533.385	529.627	0.0489288	0.219286	OTU-clustering
k__Bacteria;p__Firmicutes;c__Clostridia;o__Oscillospirales;f__UCG-011;g__UCG-011	2.37414e-05	1.14289e-05	1.31974e-05	557.989	539.942	532.569	0.00170792	0.0192553	OTU-clustering
k__Bacteria;p__Firmicutes;c__Clostridia;o__Oscillospirales;f__[Clostridium]_methylpentosum_group;g__[Clostridium]_methylpentosum_group	2.19373e-05	1.95815e-05	1.43431e-05	560.097	542.649	527.754	0.00766784	0.0610147	OTU-clustering
k__Bacteria;p__Firmicutes;c__Clostridia;o__Oscillospirales;f__uncultured;g__uncultured	1.56648e-05	1.59728e-05	9.78363e-06	557.017	544.297	529.186	0.0236722	0.13482	OTU-clustering
k__Bacteria;p__Firmicutes;c__Clostridia;o__Peptococcales;f__Peptococcaceae;g__uncultured	3.08752e-05	4.02241e-05	2.70889e-05	558.486	547.276	524.738	0.00268058	0.0271409	OTU-clustering
k__Bacteria;p__Firmicutes;c__Clostridia;o__Peptostreptococcales-Tissierellales;f__Anaerovoracaceae;g__Mogibacterium	2.66018e-05	2.30886e-05	1.36042e-05	573.831	540.45	516.218	1.84458e-06	7.47053e-05	OTU-clustering
k__Bacteria;p__Firmicutes;c__Clostridia;o__Peptostreptococcales-Tissierellales;f__Anaerovoracaceae;g__[Eubacterium]_brachy_group	4.61341e-05	4.6463e-05	4.8557e-05	565.08	536.109	529.311	0.0496327	0.219286	OTU-clustering
k__Bacteria;p__Firmicutes;c__Clostridia;o__Peptostreptococcales-Tissierellales;f__Family_XI;g__Anaerococcus	0.000392311	0.00042943	0.000466	569.148	537.149	524.203	0.00187009	0.0203477	OTU-clustering
k__Bacteria;p__Firmicutes;c__Clostridia;o__Peptostreptococcales-Tissierellales;f__Family_XI;g__Finegoldia	3.52344e-05	3.8809e-05	5.02007e-05	561.919	534.89	533.692	0.00928447	0.0705039	OTU-clustering
k__Bacteria;p__Firmicutes;c__Clostridia;o__Peptostreptococcales-Tissierellales;f__Peptostreptococcaceae;__	3.22548e-05	2.06389e-05	1.05908e-05	586.529	533.178	510.793	8.41216e-13	7.66558e-11	OTU-clustering
k__Bacteria;p__Firmicutes;c__Clostridia;o__Peptostreptococcales-Tissierellales;f__Peptostreptococcaceae;g__Clostridioides	1.45651e-06	0.000114231	0.000119691	531.854	547.11	551.536	0.0151188	0.0992936	Deblur
k__Bacteria;p__Firmicutes;c__Clostridia;o__Peptostreptococcales-Tissierellales;f__Peptostreptococcaceae;g__Intestinibacter	0.0020943	0.00171504	0.00179058	585.378	512.599	532.522	0.00345539	0.0331444	OTU-clustering
k__Bacteria;p__Firmicutes;c__Clostridia;o__Peptostreptococcales-Tissierellales;f__Peptostreptococcaceae;g__Peptostreptococcus	0.00316424	0.00310922	0.0033576	576.735	525.058	528.707	0.0147964	0.0989387	OTU-clustering
k__Bacteria;p__Firmicutes;c__Clostridia;o__Peptostreptococcales-Tissierellales;f__Peptostreptococcaceae;g__Terrisporobacter	6.76025e-05	0.000494475	0.000466277	516.749	551.213	562.539	0.00287614	0.028722	Deblur
k__Bacteria;p__Firmicutes;c__Incertae_Sedis;o__DTU014;f__DTU014;g__DTU014	2.33173e-06	2.28908e-06	6.14416e-07	550.434	543.047	537.019	0.0399215	0.197978	OTU-clustering
k__Bacteria;p__Firmicutes;c__Negativicutes;o__Veillonellales-Selenomonadales;f__Veillonellaceae;g__Veillonella	0.00288959	0.0033337	0.00251461	577.459	537.667	515.374	0.0179882	0.110684	OTU-clustering
k__Bacteria;p__Patescibacteria;c__Saccharimonadia;o__Saccharimonadales;f__Saccharimonadaceae;g__Candidatus_Saccharimonas	1.05577e-05	8.33936e-06	4.51353e-06	557.979	545.938	526.583	0.00117676	0.0151605	OTU-clustering
k__Bacteria;p__Patescibacteria;c__Saccharimonadia;o__Saccharimonadales;f__Saccharimonadaceae;g__Saccharimonadaceae	5.53161e-05	5.61802e-05	4.26567e-05	589.528	532.865	508.108	4.66148e-06	0.000169911	OTU-clustering
k__Bacteria;p__Patescibacteria;c__Saccharimonadia;o__Saccharimonadales;f__Saccharimonadales;g__Saccharimonadales	4.17812e-05	3.62464e-05	2.94999e-05	577.652	534.233	518.615	5.56891e-05	0.0016165	OTU-clustering
k__Bacteria;p__Proteobacteria;c__Alphaproteobacteria;__;__;__	1.93648e-05	2.16377e-05	1.98765e-05	552.428	545.022	533.05	0.0186945	0.11263	OTU-clustering
k__Bacteria;p__Proteobacteria;c__Alphaproteobacteria;o__Caulobacterales;f__Caulobacteraceae;g__Brevundimonas	0.000105561	0.000826748	0.000925572	469.768	577.931	582.801	3.56648e-09	2.16663e-07	Deblur
k__Bacteria;p__Proteobacteria;c__Alphaproteobacteria;o__Caulobacterales;f__Caulobacteraceae;g__Caulobacter	2.56218e-05	2.71459e-05	2.88597e-05	559.588	536.823	534.088	0.016734	0.106079	OTU-clustering
k__Bacteria;p__Proteobacteria;c__Alphaproteobacteria;o__Caulobacterales;f__Hyphomonadaceae;g__SWB02	1.33489e-05	1.14537e-05	1.35899e-05	559.227	535.38	535.894	0.0444077	0.216758	OTU-clustering
k__Bacteria;p__Proteobacteria;c__Alphaproteobacteria;o__Rhizobiales;f__Beijerinckiaceae;g__Bosea	8.45579e-06	7.97169e-06	3.00855e-06	559.678	542.231	528.591	0.000333192	0.00528037	OTU-clustering
k__Bacteria;p__Proteobacteria;c__Alphaproteobacteria;o__Rhizobiales;f__Rhizobiaceae;g__Mesorhizobium	7.68649e-06	6.70417e-06	1.65668e-06	553.876	542.066	534.558	0.0193145	0.114474	OTU-clustering
k__Bacteria;p__Proteobacteria;c__Alphaproteobacteria;o__Rhizobiales;f__Xanthobacteraceae;g__Bradyrhizobium	0.000403999	0.000374563	0.000346248	573.942	529.094	527.464	1.13512e-09	8.27505e-08	OTU-clustering
k__Bacteria;p__Proteobacteria;c__Alphaproteobacteria;o__Rhodobacterales;f__Rhodobacteraceae;__	1.39728e-07	8.69985e-06	1.09612e-05	535.475	547.489	547.536	0.0318649	0.174658	Deblur
k__Bacteria;p__Proteobacteria;c__Alphaproteobacteria;o__Rhodobacterales;f__Rhodobacteraceae;g__Paracoccus	4.36624e-06	7.30102e-06	1.08062e-06	551.412	542.583	536.506	0.0360219	0.187571	OTU-clustering
k__Bacteria;p__Proteobacteria;c__Alphaproteobacteria;o__Sphingomonadales;f__Sphingomonadaceae;__	9.54875e-05	0.000122919	0.000131936	570.307	528.894	531.3	0.0352089	0.185995	OTU-clustering
k__Bacteria;p__Proteobacteria;c__Alphaproteobacteria;o__Sphingomonadales;f__Sphingomonadaceae;g__Novosphingobium	0.000100146	7.99521e-05	9.17136e-05	602.913	514.54	513.047	4.99764e-20	1.21443e-17	OTU-clustering
k__Bacteria;p__Proteobacteria;c__Alphaproteobacteria;o__Sphingomonadales;f__Sphingomonadaceae;g__Sphingobium	9.71526e-05	0.000101864	0.000129162	560.935	535.536	534.029	7.35145e-07	3.15248e-05	OTU-clustering
k__Bacteria;p__Proteobacteria;c__Alphaproteobacteria;o__Sphingomonadales;f__Sphingomonadaceae;g__Sphingomonas	0.000496349	0.000526477	0.000623223	581.541	528.583	520.376	5.76528e-05	0.0016165	OTU-clustering
k__Bacteria;p__Proteobacteria;c__Alphaproteobacteria;o__Sphingomonadales;f__Sphingomonadaceae;g__Sphingopyxis	8.24457e-06	6.00403e-06	6.2785e-06	561.978	535.669	532.854	0.000970593	0.013103	OTU-clustering
k__Bacteria;p__Proteobacteria;c__Alphaproteobacteria;o__Sphingomonadales;f__Sphingomonadaceae;g__Sphingosinicella	5.30023e-06	4.88349e-06	3.7668e-06	554.392	542.577	533.53	0.00154175	0.0182126	OTU-clustering
k__Bacteria;p__Proteobacteria;c__Gammaproteobacteria;o__Burkholderiales;f__Burkholderiaceae;g__Ralstonia	7.56863e-05	7.12976e-05	7.63332e-05	576.519	528.044	525.936	0.000145836	0.00303755	OTU-clustering
k__Bacteria;p__Proteobacteria;c__Gammaproteobacteria;o__Burkholderiales;f__Comamonadaceae;g__Acidovorax	3.3973e-06	1.06776e-06	4.30419e-07	554.467	539.522	536.511	0.000635862	0.00945542	OTU-clustering
k__Bacteria;p__Proteobacteria;c__Gammaproteobacteria;o__Burkholderiales;f__Comamonadaceae;g__Hydrogenophaga	3.13907e-05	3.45804e-05	3.47825e-05	567.671	531.823	531.006	0.00784259	0.0613865	OTU-clustering
k__Bacteria;p__Proteobacteria;c__Gammaproteobacteria;o__Burkholderiales;f__Comamonadaceae;g__Pelomonas	3.8047e-05	3.79633e-05	4.21549e-05	562.829	535.262	532.409	0.000580589	0.00881769	OTU-clustering
k__Bacteria;p__Proteobacteria;c__Gammaproteobacteria;o__Burkholderiales;f__Comamonadaceae;g__Ramlibacter	1.1441e-05	9.59036e-06	6.65559e-06	560.461	535.818	534.221	0.00402221	0.0366524	OTU-clustering
k__Bacteria;p__Proteobacteria;c__Gammaproteobacteria;o__Burkholderiales;f__Comamonadaceae;g__Rhizobacter	4.05551e-06	5.50436e-06	2.78527e-06	550.948	542.033	537.519	0.014929	0.0989387	OTU-clustering
k__Bacteria;p__Proteobacteria;c__Gammaproteobacteria;o__Burkholderiales;f__Oxalobacteraceae;g__Herbaspirillum	2.05928e-05	2.19058e-05	1.95211e-05	559.45	537.017	534.033	0.027657	0.156294	OTU-clustering
k__Bacteria;p__Proteobacteria;c__Gammaproteobacteria;o__Burkholderiales;f__Rhodocyclaceae;g__Dechloromonas	1.66923e-05	1.50462e-05	1.33275e-05	564.126	533.831	532.543	0.00127183	0.0157146	OTU-clustering
k__Bacteria;p__Proteobacteria;c__Gammaproteobacteria;o__Burkholderiales;f__Rhodocyclaceae;g__Methyloversatilis	1.80085e-05	1.70818e-05	1.79119e-05	568.967	531.296	530.238	0.000863122	0.0120305	OTU-clustering
k__Bacteria;p__Proteobacteria;c__Gammaproteobacteria;o__Burkholderiales;f__TRA3-20;g__TRA3-20	5.21272e-06	6.23023e-06	3.06528e-07	552.445	542.048	536.007	0.00550634	0.0461393	OTU-clustering
k__Bacteria;p__Proteobacteria;c__Gammaproteobacteria;o__Enterobacterales;f__Aeromonadaceae;g__Aeromonas	4.59642e-05	6.30025e-05	4.83125e-05	552.667	547.316	530.517	0.0478146	0.219286	OTU-clustering
k__Bacteria;p__Proteobacteria;c__Gammaproteobacteria;o__Enterobacterales;f__Enterobacteriaceae;__	1.47586e-05	0.0016422	0.00109901	497.573	565.566	567.36	8.56816e-09	4.80476e-07	Deblur
k__Bacteria;p__Proteobacteria;c__Gammaproteobacteria;o__Enterobacterales;f__Enterobacteriaceae;g__Citrobacter	0.00124356	0.00163678	0.0014347	588.724	520.992	520.785	3.71512e-06	0.000142543	OTU-clustering
k__Bacteria;p__Proteobacteria;c__Gammaproteobacteria;o__Enterobacterales;f__Enterobacteriaceae;g__Klebsiella	0.0230376	0.0157043	0.0143229	618.062	506.547	505.891	1.67332e-08	8.71321e-07	OTU-clustering
k__Bacteria;p__Proteobacteria;c__Gammaproteobacteria;o__Enterobacterales;f__Enterobacteriaceae;g__Raoultella	0.000213608	0.000272328	0.000194652	565.939	536.961	527.599	0.000239175	0.00435896	OTU-clustering
k__Bacteria;p__Proteobacteria;c__Gammaproteobacteria;o__Pseudomonadales;f__Moraxellaceae;g__Psychrobacter	2.33968e-05	3.06888e-05	3.05804e-05	550.461	543.018	537.021	0.0216934	0.126516	OTU-clustering
k__Bacteria;p__Proteobacteria;c__Gammaproteobacteria;o__Pseudomonadales;f__Pseudomonadaceae;__	3.65283e-07	8.30438e-06	1.26337e-05	529.359	541.666	559.475	0.000195101	0.00384402	Deblur
k__Bacteria;p__Proteobacteria;c__Gammaproteobacteria;o__Pseudomonadales;f__Pseudomonadaceae;g__Pseudomonas	0.00135651	0.00134064	0.00139726	586.829	532.909	510.762	0.000264071	0.00459691	OTU-clustering
Note:	pvalue<0.05 was selected
