# Supplementary material for: An independent evaluation in a CRC patient cohort of microbiome 16S rRNA sequence analysis methods: OTU clustering, DADA2, and Deblur
Source: Front Microbiol. 2023 Jul 25;14:1178744. doi: 10.3389/fmicb.2023.1178744 (PMC10408458; doi:10.3389/fmicb.2023.1178744)
Supplement: Supplementary Table S4 — Mann-Whitney test of genera detected by OTU-clustering and DADA2 alone in venn analysis. [file Table_4.XLSX]

## Sheet: TableS4
TableS4 Mann-Whitney test of genera detected by OTU-clustering and DADA2 alone in venn analysis
ID	OTU-clustering_mean	dada2_mean	OTU-clustering_Rank_mean	dada2_Rank_mean	wilcox pvalue	wilcox adjust(fdr)	Enriched_group
k__Bacteria;p__Firmicutes;c__Clostridia;o__Lachnospirales;f__Lachnospiraceae;g__[Eubacterium]_oxidoreducens_group	3.1056e-05	9.67671e-06	378.461	346.539	1.73436e-07	2.00691e-06	OTU-clustering
k__Bacteria;p__Firmicutes;c__Clostridia;o__Oscillospirales;f__Oscillospiraceae;g__Pseudoflavonifractor	2.87528e-05	6.04974e-07	390.46	334.54	5.28181e-11	1.01472e-09	OTU-clustering
k__Bacteria;p__Firmicutes;c__Clostridia;o__Peptostreptococcales-Tissierellales;f__Peptostreptococcaceae;g__uncultured	5.8159e-05	1.87776e-06	387.695	337.305	1.48185e-09	2.16054e-08	OTU-clustering
k__Bacteria;p__Proteobacteria;c__Alphaproteobacteria;o__Caulobacterales;f__Hyphomonadaceae;g__Hirschia	1.98393e-06	3.09829e-07	367.488	357.512	0.00385729	0.0213824	OTU-clustering
Note:pvalue<0.05 was selected
