# Supplementary material for: An independent evaluation in a CRC patient cohort of microbiome 16S rRNA sequence analysis methods: OTU clustering, DADA2, and Deblur
Source: Front Microbiol. 2023 Jul 25;14:1178744. doi: 10.3389/fmicb.2023.1178744 (PMC10408458; doi:10.3389/fmicb.2023.1178744)
Supplement: Supplementary Table S6 — Kruskal–Wallis analysis of top25 genera detected by three methods. [file Table_6.xlsx]

## Sheet: TableS6
TableS6 Kruskal−Wallis analysis of top25 genera detected by three methods.
ID	OTU-clustering_mean	DADA2_mean	Deblur_mean	OTU-clustering_Rank_mean	DADA2_Rank_mean	Deblur_Rank_mean	kruskal pvalue	kruskal adjust(fdr)
k__Bacteria;p__Bacteroidota;c__Bacteroidia;o__Bacteroidales;f__Bacteroidaceae;g__Bacteroides	0.135096	0.134682	0.130417	541.711	547.756	541.033	0.950844	0.959926
k__Bacteria;p__Actinobacteriota;c__Actinobacteria;o__Bifidobacteriales;f__Bifidobacteriaceae;g__Bifidobacterium	0.0921497	0.0830458	0.0926604	549.354	532.271	548.876	0.705028	0.959926
k__Bacteria;p__Firmicutes;c__Clostridia;o__Oscillospirales;f__Ruminococcaceae;g__Faecalibacterium	0.0942766	0.0886106	0.0817707	555.387	545.307	529.807	0.542624	0.940549
k__Bacteria;p__Proteobacteria;c__Gammaproteobacteria;o__Enterobacterales;f__Enterobacteriaceae;g__Escherichia-Shigella	0.0760752	0.0692073	0.0694862	552.044	541.826	536.63	0.797382	0.959926
k__Bacteria;p__Firmicutes;c__Clostridia;o__Oscillospirales;f__Ruminococcaceae;g__Subdoligranulum	0.0306829	0.0288494	0.0314199	548.975	538.122	543.403	0.896056	0.959926
k__Bacteria;p__Firmicutes;c__Bacilli;o__Lactobacillales;f__Streptococcaceae;g__Streptococcus	0.0267562	0.0272558	0.0274023	536.246	549.34	544.914	0.849361	0.959926
k__Bacteria;p__Firmicutes;c__Clostridia;o__Lachnospirales;f__Lachnospiraceae;g__Agathobacter	0.0273067	0.0208849	0.0226065	603.409	509.707	517.384	4.09506e-05	0.000532358
k__Bacteria;p__Firmicutes;c__Bacilli;o__Erysipelotrichales;f__Erysipelatoclostridiaceae;g__Erysipelotrichaceae_UCG-003	0.0223763	0.0217478	0.0224378	547.177	540.812	542.511	0.959926	0.959926
k__Bacteria;p__Firmicutes;c__Clostridia;o__Lachnospirales;f__Lachnospiraceae;g__[Ruminococcus]_gnavus_group	0.0208768	0.0198705	0.0220254	547.939	535.066	547.494	0.819646	0.959926
k__Bacteria;p__Bacteroidota;c__Bacteroidia;o__Bacteroidales;f__Prevotellaceae;g__Prevotella_9	0.0218794	0.0210344	0.0189681	579.16	531.634	519.706	0.00791541	0.0411601
k__Bacteria;p__Firmicutes;c__Clostridia;o__Lachnospirales;f__Lachnospiraceae;g__Roseburia	0.0158481	0.0193183	0.0208387	516.309	554.099	560.091	0.123751	0.402192
k__Bacteria;p__Fusobacteriota;c__Fusobacteriia;o__Fusobacteriales;f__Fusobacteriaceae;g__Fusobacterium	0.0192702	0.0182967	0.0183273	566.218	534.963	529.319	0.20771	0.600051
k__Bacteria;p__Firmicutes;c__Negativicutes;o__Veillonellales-Selenomonadales;f__Selenomonadaceae;g__Megamonas	0.0198329	0.0189632	0.0169458	567.789	531.471	531.24	0.0940337	0.352016
k__Bacteria;p__Proteobacteria;c__Gammaproteobacteria;o__Enterobacterales;f__Enterobacteriaceae;g__Klebsiella	0.0230376	0.0157043	0.0143229	618.062	506.547	505.891	1.67332e-08	4.35063e-07
k__Bacteria;p__Firmicutes;c__Clostridia;o__Oscillospirales;f__Ruminococcaceae;g__Ruminococcus	0.017673	0.0165836	0.0180941	559.55	531.773	539.177	0.459363	0.913362
k__Bacteria;p__Firmicutes;c__Clostridia;o__Lachnospirales;f__Lachnospiraceae;g__Blautia	0.0167203	0.0181865	0.0173989	526.961	559.077	544.461	0.386158	0.912618
k__Bacteria;p__Firmicutes;c__Clostridia;o__Lachnospirales;f__Lachnospiraceae;g__Lachnoclostridium	0.0181738	0.0168322	0.0154482	550.023	555.344	525.133	0.38394	0.912618
k__Bacteria;p__Firmicutes;c__Negativicutes;o__Acidaminococcales;f__Acidaminococcaceae;g__Phascolarctobacterium	0.0153674	0.014551	0.015436	547.622	541.307	541.572	0.953485	0.959926
k__Bacteria;p__Firmicutes;c__Clostridia;o__Oscillospirales;f__Oscillospiraceae;g__UCG-002	0.013961	0.0135777	0.0149928	546.703	538.583	545.214	0.931923	0.959926
k__Bacteria;p__Verrucomicrobiota;c__Verrucomicrobiae;o__Verrucomicrobiales;f__Akkermansiaceae;g__Akkermansia	0.0143568	0.0126574	0.0151808	554.478	533.249	542.773	0.598067	0.959926
k__Bacteria;p__Firmicutes;c__Clostridia;o__Oscillospirales;f__[Eubacterium]_coprostanoligenes_group;g__[Eubacterium]_coprostanoligenes_group	0.012678	0.0126629	0.0146442	542.678	539.943	547.878	0.940485	0.959926
k__Bacteria;p__Firmicutes;c__Negativicutes;o__Veillonellales-Selenomonadales;f__Veillonellaceae;g__Dialister	0.00997868	0.0102363	0.0107508	558.682	538.354	533.464	0.49181	0.913362
k__Bacteria;p__Bacteroidota;c__Bacteroidia;o__Bacteroidales;f__Rikenellaceae;g__Alistipes	0.00993154	0.011314	0.00961849	550.994	553.439	526.066	0.421208	0.912618
k__Bacteria;p__Bacteroidota;c__Bacteroidia;o__Bacteroidales;f__Tannerellaceae;g__Parabacteroides	0.00656748	0.0120474	0.0116968	499.963	568.843	561.695	0.00488589	0.0317583
k__Bacteria;p__Firmicutes;c__Clostridia;o__Lachnospirales;f__Lachnospiraceae;g__[Ruminococcus]_torques_group	0.00887118	0.0108239	0.0103281	515.403	564.419	550.678	0.0947734	0.352016
Others	0.230256	0.263056	0.256782	497.79	574.511	558.199	0.0024509	0.0212411
